# Supplementary material for: Characterization of the Functional Cross-Talk between Surface GABAA and Dopamine D5 Receptors
Source: Int J Mol Sci. 2021 May 4;22(9):4867. doi: 10.3390/ijms22094867 (PMC8125140; doi:10.3390/ijms22094867)
Supplement: Supplementary file 1 [file ijms-22-04867-s001.zip]

Archive with 1 entries (1 files):
- ijms-1190015-supplementary.pdf
